# Supplementary material for: Yam-Active Protein Protects Against Cyclophosphamide-Induced Testicular Injury by Suppressing Inflammatory Responses
Source: Molecules. 2026 Apr 23;31(9):1387. doi: 10.3390/molecules31091387 (PMC13165299; doi:10.3390/molecules31091387)
Supplement: Supplementary file 1 [file molecules-31-01387-s001.zip]

Archive with 1 entries (1 files):
- molecules-4233571-supplementary.pdf
